# Supplementary material for: Utilization of the Caprini risk assessment model(RAM) to predict venous thromboembolism after primary hip and knee arthroplasty: an analysis of the Healthcare Cost and Utilization Project(HCUP)
Source: Thromb J. 2024 Jul 24;22:68. doi: 10.1186/s12959-024-00633-4 (PMC11267675; doi:10.1186/s12959-024-00633-4)
Supplement: Supplementary file 1 — Supplementary Material 1 [file 12959_2024_633_MOESM1_ESM.xlsx]

## Sheet: Sheet1
Add 1 point for each of the following statements that apply now or within the past month:
●Age 41-60 years
●Minor surgery (less than 45 minutes) is planned
●Past major surgery (more than 45 minutes) within the last month
●Visible varicose veins
●A history of Inflammatory Bowel Disease (IBD)(for example, Crohn's disease or ulcerative colitis)
●Swollen legs (current)
●Overweight or obese (Body Mass Index above 25)
●Heart attack
●Congestive heart failure
●Serious infection (for example, pneumonia)
●Lungdisease (for example, emphysema or COPD)
●On bed rest or restricted mobility, including a removable leg brace for less than 72 hours
●Other risk factors (1 point each, BMl above 40, smoking, diabetes requiring insulin, chemotherapy,
blood transfusions, and length of surgery over 2 hours.)
Add 2 points for each of the following statements that apply:
●Age 61-74 years
●Current or past malignancies (excluding skin cancer, but not melanoma)
●Planned major surgery lasting longer than 45 minutes(including laparoscopic and arthroscopic)
●Non-removable plaster cast or mold that has kept you from moving your leg within the last month
●Tube in blood vessel in neck or chest that delivers blood or medicine directly to heart within the
last month(also called central venous access, PICC line, or port)
●Confined to a bed for 72 hours or more
Add 3 points for each of the following statements that apply:
●Age 75 or over
●History of blood clots, either Deep Vein Thrombosis (DVT) or Pulmonary Embolism (PE)
●Family history of blood clots (thrombosis)
●Personalor family history of positive blood test indicating an increased risk of blood clotting
Add 5 points for each of the following statements that apply now or within the past month:
●Elective hip or knee joint replacement surgery
●Broken hip, pelvis or leg
●Serioustrauma (for example, multiple broken bones due to a fall or car accident)
●Spinalcord injury resulting in paralysis
●Experienced a stroke
For women only: Add 1 point for each of the following statements that apply:
●Current use of birth control or Hormone Replacement Therapy (HRT)
●Pregnant or had a baby within the last month
●History of unexplained stillborn infant,recurrent spontaneous abortion (more than 3), premature
birth with toxemia or growth restricted infant.
